# Supplementary material for: Fluctuations and individual differences in empathy interact with stress to predict mental health, parenting, and relationship outcomes
Source: Front Psychol. 2023 Oct 19;14:1237278. doi: 10.3389/fpsyg.2023.1237278 (PMC10621795; doi:10.3389/fpsyg.2023.1237278)
Supplement: Supplementary file 2 [file Table_2.XLSX]

## Sheet: Depressive symptoms
Depressive symptoms
	Model 1 (null model)			Model 2			Model 3			Model 4			Model 5			Model 6
Predictors	Estimates	std. Error	p	Estimates	std. Error	p	Estimates	std. Error	p	Estimates	std. Error	p	Estimates	std. Error	p	Estimates	std. Error	p
(Intercept)	2.88	0.06	<0.001	2.97	0.12	<0.001	1.57	0.94	0.095	1.94	0.79	0.014†	-0.37	0.63	0.564	-0.5	0.61	0.406
Sex							0.84	0.28	0.003	0.22	0.24	0.369	0.15	0.19	0.437	0.24	0.18	0.185
Age							-0.01	0.02	0.771	0.01	0.02	0.463	0.01	0.01	0.533	0.01	0.01	0.684
Sample							0.79	0.38	0.036†	1.2	0.32	<0.001	1.15	0.26	<0.001	1.08	0.24	<0.001
Within-person empathic concern										-0.04	0.02	0.024†	-0.04	0.02	0.006	0.08	0.04	0.041†
Between-person empathic concern										-0.04	0.04	0.336	-0.02	0.03	0.557	-0.07	0.05	0.13
Within-person personal distress										0.24	0.01	<0.001	0.14	0.01	<0.001	0.05	0.03	0.118
Between-person personal distress										0.42	0.03	<0.001	0.28	0.02	<0.001	0.03	0.04	0.45
Within-person perspective taking										-0.03	0.02	0.046†	-0.02	0.02	0.319	-0.09	0.04	0.012†
Between-person perspective taking										-0.01	0.03	0.76	-0.02	0.03	0.48	-0.02	0.04	0.694
Stress													1.07	0.04	<0.001	1.04	0.04	<0.001
Within-person empathic concern x stress																-0.05	0.01	<0.001
Between-person empathic concern x stress																0.02	0.01	0.181
Within-person personal distress x stress																0.03	0.01	0.004
Between-person personal distress x stress																0.1	0.01	<0.001
Within-person perspective taking x stress																0.03	0.01	0.026†
Between-person perspective taking x stress																0	0.01	0.849
Random Effects
σ2				3.09			3.09			2.76			2.39			2.34
τ00				6.36			6.14			4.14			2.42			2.16
R2 / R2 adjusted	0.000 / 0.000			0.000 / 0.673			0.026 / 0.674			0.273 / 0.709			0.433 / 0.719			0.464 / 0.721
Deviance	25827			12341.3			12322.5			11871.3			11300.6			11203.3
Comparison between models (p-value)				p < 0.001			p < 0.001			p < 0.001			p < 0.001			p < 0.001

## Sheet: Relationship satisfaction
Relationship satisfaction
	Model 1 (null model)			Model 2			Model 3			Model 4			Model 5			Model 6
Predictors	Estimates	std. Error	p	Estimates	std. Error	p	Estimates	std. Error	p	Estimates	std. Error	p	Estimates	std. Error	p	Estimates	std. Error	p
(Intercept)	19.24	0.1	<0.001	19.21	0.21	<0.001	24.39	1.66	<0.001	24.47	1.56	<0.001	25.41	1.54	<0.001	25.29	1.54	<0.001
Sex							0.07	0.5	0.886	0.55	0.49	0.256	0.58	0.48	0.225	0.55	0.48	0.255
Age							-0.16	0.04	<0.001	-0.19	0.04	<0.001	-0.19	0.04	<0.001	-0.18	0.04	<0.001
Sample							-0.13	0.77	0.863	-0.84	0.72	0.243	-0.85	0.71	0.228	-0.79	0.71	0.264
Within-person empathic concern										0.08	0.03	0.005	0.08	0.03	0.003	-0.03	0.06	0.654
Between-person empathic concern										0.04	0.07	0.6	0.03	0.07	0.662	0.14	0.1	0.172
Within-person personal distress										-0.15	0.02	<0.001	-0.11	0.02	<0.001	-0.17	0.05	0.002
Between-person personal distress										-0.43	0.06	<0.001	-0.37	0.06	<0.001	-0.25	0.08	0.002
Within-person perspective taking										0.14	0.03	<0.001	0.13	0.03	<0.001	0.08	0.06	0.173
Between-person perspective taking										0.15	0.07	0.024†	0.15	0.07	0.02†	0.12	0.09	0.15
Stress													-0.43	0.07	<0.001	-0.4	0.07	<0.001
Within-person empathic concern x stress																0.04	0.02	0.063
Between-person empathic concern x stress																-0.04	0.03	0.126
Within-person personal distress x stress																0.02	0.02	0.269
Between-person personal distress x stress																-0.05	0.02	0.019†
Within-person perspective taking x stress																0.02	0.02	0.431
Between-person perspective taking x stress																0.01	0.02	0.617
Random Effects
σ2				6.15			6.15			5.86			5.81			5.79
τ00				19.53			18.66			15.91			15.27			15.24
R2 / R2 adjusted	0.000 / 0.000			0.000 / 0.760			0.037 / 0.761			0.162 / 0.775			0.173 / 0.772			0.175 / 0.773
Deviance	64760.7			12988.1			12965.4			12790.7			12755.9			12739.9
Comparison between models (p-value)				p < 0.001			p < 0.001			p < 0.001			p < 0.001			p = 0.01

## Sheet: Positive parenting
Positive parenting
	Model 1 (null model)			Model 2			Model 3			Model 4			Model 5			Model 6
Predictors	Estimates	std. Error	p	Estimates	std. Error	p	Estimates	std. Error	p	Estimates	std. Error	p	Estimates	std. Error	p	Estimates	std. Error	p
(Intercept)	10.98	0.04	<0.001	10.98	0.07	<0.001	11.46	0.51	<0.001	11.43	0.47	<0.001	11.43	0.47	<0.001	11.48	0.47	<0.001
Sex							0.73	0.15	<0.001	0.67	0.14	<0.001	0.67	0.14	<0.001	0.66	0.14	<0.001
Age							-0.05	0.01	<0.001	-0.05	0.01	<0.001	-0.05	0.01	<0.001	-0.05	0.01	<0.001
Within-person empathic concern										0.05	0.01	<0.001	0.05	0.01	<0.001	-0.05	0.03	0.082
Between-person empathic concern										0.11	0.02	<0.001	0.11	0.02	<0.001	0.07	0.04	0.049†
Within-person personal distress										-0.04	0.01	<0.001	-0.04	0.01	<0.001	-0.04	0.02	0.147
Between-person personal distress										-0.09	0.02	<0.001	-0.09	0.02	<0.001	-0.05	0.03	0.081
Within-person perspective taking										0.05	0.01	<0.001	0.05	0.01	<0.001	0.12	0.03	<0.001
Between-person perspective taking										0	0.02	0.864	0	0.02	0.864	0.03	0.03	0.332
Stress													0	0.03	0.974	0	0.03	0.904
Within-person empathic concern x stress																0.04	0.01	<0.001
Between-person empathic concern x stress																0.02	0.01	0.124
Within-person personal distress x stress																0	0.01	0.779
Between-person personal distress x stress																-0.02	0.01	0.069
Within-person perspective taking x stress																-0.03	0.01	0.007
Between-person perspective taking x stress																-0.01	0.01	0.275
Random Effects
σ2				1.21			1.21			1.17			1.17			1.16
τ00				1.62			1.43			1.15			1.15			1.14
R2 / R2 adjusted	0.000 / 0.000			0.000 / 0.573			0.075 / 0.575			0.184 / 0.588			0.184 / 0.588			0.189 / 0.591
Deviance	6747.7			7876.91			7828.99			7682.78			7682.78			7660.29
Comparison between models (p-value)				p < 0.001			p < 0.001			p < 0.001			p = 0.98			p = 0.001

## Sheet: Parental accomplishment
Parental accomplishment
	Model 1 (null model)			Model 2			Model 3			Model 4			Model 5			Model 6
Predictors	Estimates	std. Error	p	Estimates	std. Error	p	Estimates	std. Error	p	Estimates	std. Error	p	Estimates	std. Error	p	Estimates	std. Error	p
(Intercept)	19.35	0.08	<0.001	19.26	0.15	<0.001	21.54	1.2	<0.001	21.44	0.99	<0.001	21.96	0.99	<0.001	21.91	0.99	<0.001
Sex							0.5	0.35	0.156	0.56	0.3	0.066	0.58	0.3	0.054	0.59	0.3	0.052
Age							-0.09	0.03	0.001	-0.09	0.02	<0.001	-0.09	0.02	<0.001	-0.09	0.02	<0.001
Within-person empathic concern										0.11	0.03	<0.001	0.11	0.03	<0.001	-0.07	0.06	0.236
Between-person empathic concern										0.23	0.05	<0.001	0.23	0.05	<0.001	0.29	0.08	<0.001
Within-person personal distress										-0.25	0.02	<0.001	-0.22	0.02	<0.001	-0.17	0.05	0.002
Between-person personal distress										-0.34	0.04	<0.001	-0.3	0.04	<0.001	-0.31	0.06	<0.001
Within-person perspective taking										0.12	0.03	<0.001	0.11	0.03	<0.001	0.21	0.06	0.001
Between-person perspective taking										0.1	0.04	0.023†	0.1	0.04	0.02†	0.08	0.07	0.205
Stress													-0.28	0.07	<0.001	-0.28	0.07	<0.001
Within-person empathic concern x stress																0.08	0.02	0.001
Between-person empathic concern x stress																-0.03	0.02	0.285
Within-person personal distress x stress																-0.02	0.02	0.264
Between-person personal distress x stress																0	0.02	0.949
Within-person perspective taking x stress																-0.04	0.02	0.058
Between-person perspective taking x stress																0.01	0.02	0.803
Random Effects
σ2				6.24			6.24			1.17			5.7			5.68
τ00				8.26			7.98			1.15			4.97			4.96
R2 / R2 adjusted	0.000 / 0.000			0.000 / 0.570			0.024 / 0.572			0.184 / 0.588			0.262 / 0.606			0.265 / 0.607
Deviance	33781.1			11682.8			11667.6			7682.78			11323.4			11308.8
Comparison between models (p-value)				p < 0.001			p < 0.001			p < 0.001			p = 1			p = 0.02

## Sheet: Emotional exhaustion
Emotional exhaustion
	Model 1 (null model)			Model 2			Model 3			Model 4			Model 5			Model 6
Predictors	Estimates	std. Error	p	Estimates	std. Error	p	Estimates	std. Error	p	Estimates	std. Error	p	Estimates	std. Error	p	Estimates	std. Error	p
(Intercept)	7.25	0.06	<0.001	7.37	0.11	<0.001	6.67	0.86	<0.001	6.91	0.75	<0.001	5.77	0.7	<0.001	5.71	0.69	<0.001
Sex							-0.06	0.26	0.808	-0.45	0.23	0.05†	-0.5	0.21	0.021†	-0.47	0.21	0.027†
Age							0.02	0.02	0.224	0.04	0.02	0.034†	0.03	0.02	0.064	0.03	0.02	0.07
Within-person empathic concern										0.01	0.02	0.595	0	0.02	0.896	0.11	0.04	0.006
Between-person empathic concern										-0.03	0.04	0.361	-0.02	0.03	0.511	0.01	0.05	0.806
Within-person personal distress										0.22	0.02	<0.001	0.16	0.02	<0.001	0.17	0.04	<0.001
Between-person personal distress										0.31	0.03	<0.001	0.23	0.03	<0.001	0.1	0.04	0.016†
Within-person perspective taking										-0.06	0.02	<0.001	-0.05	0.02	0.005	-0.13	0.04	0.002
Between-person perspective taking										-0.07	0.03	0.041†	-0.07	0.03	0.023†	-0.03	0.05	0.483
Stress													0.6	0.05	<0.001	0.58	0.05	<0.001
Within-person empathic concern x stress																-0.04	0.02	0.003
Between-person empathic concern x stress																-0.01	0.02	0.372
Within-person personal distress x stress																0	0.01	0.729
Between-person personal distress x stress																0.05	0.01	<0.001
Within-person perspective taking x stress																0.03	0.01	0.039†
Between-person perspective taking x stress																-0.02	0.01	0.223
Random Effects
σ2				2.88			2.88			2.58			2.58			2.42
τ00				4.27			4.27			3.01			3.01			2.46
R2 / R2 adjusted	0.000 / 0.000			0.000 / 0.597			0.003 / 0.598			0.224 / 0.642			0.224 / 0.642			0.297 / 0.651
Deviance	16510.7			9925.7			9924.03			9576.61			9576.61			9377.35
Comparison between models (p-value)				p < 0.001			p = 0.43			p < 0.001			p < 0.001			p < 0.001
