# Supplementary material for: Fluctuations and individual differences in empathy interact with stress to predict mental health, parenting, and relationship outcomes
Source: Front Psychol. 2023 Oct 19;14:1237278. doi: 10.3389/fpsyg.2023.1237278 (PMC10621795; doi:10.3389/fpsyg.2023.1237278)
Supplement: Supplementary file 3 [file Table_3.XLSX]

## Sheet: Depressive symptoms
	Stress	Within-person empathic concern	Between-person empathic concern	Within-person personal distress	Between-person personal distress	Within-person perspective taking	Between-person perspective taking	Sex	Age	Sample
Stress	0.00172502	3.3633e-05	0.00017534	-0.00012497	-0.00012567	2.94568e-06	-0.000124272	-0.000154969	-9.40792e-07	1.31821e-05
Within-person empathic concern	3.3633e-05	0.00140729	1.85025e-05	-4.64878e-05	-1.61013e-05	-0.000403819	-1.90339e-05	-3.20967e-05	1.4751e-06	-8.77617e-06
Between-person empathic concern	0.00017534	1.85025e-05	0.00213075	2.9958e-05	-0.000160968	7.79824e-06	-0.00123276	-0.00120215	9.962e-05	0.00159605
Within-person personal distress	-0.00012497	-4.64878e-05	2.9958e-05	0.00106323	-3.19614e-05	0.000171631	-1.88948e-05	7.88866e-05	-3.02773e-06	-0.000106891
Between-person personal distress	-0.00012567	-1.61013e-05	-0.000160968	-3.19614e-05	0.00141475	-9.23445e-06	0.000370498	-0.00122983	2.23015e-05	0.000384537
Within-person perspective taking	2.94568e-06	-0.000403819	7.79824e-06	0.000171631	-9.23445e-06	0.00137247	-3.08639e-05	-5.87677e-05	-4.44131e-06	-2.06852e-05
Between-person perspective taking	-0.000124272	-1.90339e-05	-0.00123276	-1.88948e-05	0.000370498	-3.08639e-05	0.00158949	0.00013356	-6.74164e-05	-0.00148247
Sex	-0.000154969	-3.20967e-05	-0.00120215	7.88866e-05	-0.00122983	-5.87677e-05	0.00013356	0.0338236	0.00019827	-0.00169623
Age	-9.40792e-07	1.4751e-06	9.962e-05	-3.02773e-06	2.23015e-05	-4.44131e-06	-6.74164e-05	0.00019827	0.000198106	0.00201974
Sample	1.31821e-05	-8.77617e-06	0.00159605	-0.000106891	0.000384537	-2.06852e-05	-0.00148247	-0.00169623	0.00201974	0.0597316

## Sheet: Relationship satisfaction
	Stress	Within-person empathic concern	Between-person empathic concern	Within-person personal distress	Between-person personal distress	Within-person perspective taking	Between-person perspective taking	Sex	Age	Sample
Stress	0.00534559	7.63619e-05	0.000709147	-0.000393776	-0.000448687	-4.02591e-06	-0.000595811	-0.000432005	1.20456e-05	0.000448997
Within-person empathic concern	7.63619e-05	0.00382317	4.37512e-05	-0.000171596	-6.06219e-05	-0.00115728	-4.03801e-05	-0.000139921	-4.40587e-06	0.000114702
Between-person empathic concern	0.000709147	4.37512e-05	0.00977881	0.000171627	-0.000517981	6.2273e-05	-0.00573558	-0.00777847	0.000546728	0.00742315
Within-person personal distress	-0.000393776	-0.000171596	0.000171627	0.00290874	-0.00012391	0.000511388	-0.00013043	0.000231693	-1.43122e-05	-0.00020996
Between-person personal distress	-0.000448687	-6.06219e-05	-0.000517981	-0.00012391	0.00657612	-1.44812e-05	0.00159822	-0.00752444	0.000122017	0.00234353
Within-person perspective taking	-4.02591e-06	-0.00115728	6.2273e-05	0.000511388	-1.44812e-05	0.00375343	-0.000113986	-0.000199003	-1.27845e-05	-7.88716e-05
Between-person perspective taking	-0.000595811	-4.03801e-05	-0.00573558	-0.00013043	0.00159822	-0.000113986	0.00749163	0.00068813	-0.000407524	-0.00757474
Sex	-0.000432005	-0.000139921	-0.00777847	0.000231693	-0.00752444	-0.000199003	0.00068813	0.229622	0.00153415	-0.0173136
Age	1.20456e-05	-4.40587e-06	0.000546728	-1.43122e-05	0.000122017	-1.27845e-05	-0.000407524	0.00153415	0.00125828	0.0120575
Sample	0.000448997	0.000114702	0.00742315	-0.00020996	0.00234353	-7.88716e-05	-0.00757474	-0.0173136	0.0120575	0.501255

## Sheet: Positive parenting
	Stress	Within-person empathic concern	Between-person empathic concern	Within-person personal distress	Between-person personal distress	Within-person perspective taking	Between-person perspective taking	Sex	Age
Stress	0.00104307	1.22329e-05	0.000139025	-8.284e-05	-7.85756e-05	1.93396e-06	-0.000113677	-0.000108973	-7.69938e-06
Within-person empathic concern	1.22329e-05	0.000811962	2.25852e-05	-9.22639e-06	-1.32555e-05	-0.000254285	-1.86007e-05	-2.81129e-05	6.27678e-07
Between-person empathic concern	0.000139025	2.25852e-05	0.00129313	1.63239e-05	-0.000111584	-1.94524e-06	-0.000760613	-0.000703667	5.65609e-05
Within-person personal distress	-8.284e-05	-9.22639e-06	1.63239e-05	0.000605616	-1.62757e-05	8.88436e-05	-1.26695e-05	7.06183e-05	5.45751e-07
Between-person personal distress	-7.85756e-05	-1.32555e-05	-0.000111584	-1.62757e-05	0.000841267	-5.6771e-06	0.00021373	-0.000675924	1.53232e-05
Within-person perspective taking	1.93396e-06	-0.000254285	-1.94524e-06	8.88436e-05	-5.6771e-06	0.000809584	-1.25185e-05	-3.21704e-05	-1.86856e-06
Between-person perspective taking	-0.000113677	-1.86007e-05	-0.000760613	-1.26695e-05	0.00021373	-1.25185e-05	0.000966155	0.000111451	-3.89068e-05
Sex	-0.000108973	-2.81129e-05	-0.000703667	7.06183e-05	-0.000675924	-3.21704e-05	0.000111451	0.0205469	0.000148966
Age	-7.69938e-06	6.27678e-07	5.65609e-05	5.45751e-07	1.53232e-05	-1.86856e-06	-3.89068e-05	0.000148966	0.000116592

## Sheet: Parenal accomplishment
	Stress	Within-person empathic concern	Between-person empathic concern	Within-person personal distress	Between-person personal distress	Within-person perspective taking	Between-person perspective taking	Sex	Age
Stress	0.00500886	5.99082e-05	0.000663912	-0.000399028	-0.000368525	1.08582e-05	-0.000540359	-0.000526529	-3.6891e-05
Within-person empathic concern	5.99082e-05	0.0039608	0.000105976	-4.55621e-05	-6.16908e-05	-0.00124197	-8.64299e-05	-0.000139548	3.02225e-06
Between-person empathic concern	0.000663912	0.000105976	0.00600259	7.68561e-05	-0.00053639	-9.29465e-06	-0.00352457	-0.00313915	0.000254734
Within-person personal distress	-0.000399028	-4.55621e-05	7.68561e-05	0.0029523	-7.74081e-05	0.00043405	-5.91625e-05	0.000343616	2.53137e-06
Between-person personal distress	-0.000368525	-6.16908e-05	-0.00053639	-7.74081e-05	0.00389259	-2.97491e-05	0.00100016	-0.0030381	6.95153e-05
Within-person perspective taking	1.08582e-05	-0.00124197	-9.29465e-06	0.00043405	-2.97491e-05	0.00394956	-6.18862e-05	-0.000157735	-9.13557e-06
Between-person perspective taking	-0.000540359	-8.64299e-05	-0.00352457	-5.91625e-05	0.00100016	-6.18862e-05	0.0044718	0.000501013	-0.000175473
Sex	-0.000526529	-0.000139548	-0.00313915	0.000343616	-0.0030381	-0.000157735	0.000501013	0.0912723	0.000671721
Age	-3.6891e-05	3.02225e-06	0.000254734	2.53137e-06	6.95153e-05	-9.13557e-06	-0.000175473	0.000671721	0.000518905

## Sheet: Emotional exhaustion
	Stress	Within-person empathic concern	Between-person empathic concern	Within-person personal distress	Between-person personal distress	Within-person perspective taking	Between-person perspective taking	Sex	Age
Stress	0.0021837	2.54742e-05	0.000291506	-0.000173284	-0.000165566	3.86266e-06	-0.000238657	-0.000227749	-1.61277e-05
Within-person empathic concern	2.54742e-05	0.00169265	4.758e-05	-1.91679e-05	-2.7987e-05	-0.000529912	-3.92862e-05	-5.83211e-05	1.31319e-06
Between-person empathic concern	0.000291506	4.758e-05	0.00273422	3.43574e-05	-0.000233543	-4.07902e-06	-0.00160902	-0.00150474	0.00012062
Within-person personal distress	-0.000173284	-1.91679e-05	3.43574e-05	0.00126271	-3.41669e-05	0.00018513	-2.67251e-05	0.000147313	1.15312e-06
Between-person personal distress	-0.000165566	-2.7987e-05	-0.000233543	-3.41669e-05	0.00178026	-1.1587e-05	0.000450871	-0.00144234	3.2617e-05
Within-person perspective taking	3.86266e-06	-0.000529912	-4.07902e-06	0.00018513	-1.1587e-05	0.00168765	-2.59995e-05	-6.69685e-05	-3.89311e-06
Between-person perspective taking	-0.000238657	-3.92862e-05	-0.00160902	-2.67251e-05	0.000450871	-2.59995e-05	0.00204456	0.000237843	-8.29398e-05
Sex	-0.000227749	-5.83211e-05	-0.00150474	0.000147313	-0.00144234	-6.69685e-05	0.000237843	0.0439893	0.00031759
Age	-1.61277e-05	1.31319e-06	0.00012062	1.15312e-06	3.2617e-05	-3.89311e-06	-8.29398e-05	0.00031759	0.000249481
